# Supplementary material for: 8-Oxoguanine DNA Glycosylase 1 Upregulation as a Risk Factor for Obesity and Colorectal Cancer
Source: Int J Mol Sci. 2023 Mar 13;24(6):5488. doi: 10.3390/ijms24065488 (PMC10052644; doi:10.3390/ijms24065488)
Supplement: Supplementary file 1 [file ijms-24-05488-s001.zip]

Archive with 5 entries (5 files):
- Supplementary figure captions.pdf
- Supplementary Figure S1.pdf
- Supplementary Figure S2.pdf
- Supplementary Figure S3.pdf
- Supplementary Table S1.pdf
